# Supplementary material for: How supranational institutions benefit from crises: Member states’ solidarity and the EU's image during the COVID-19 pandemic
Source: Eur Union Polit. 2023 Mar 3:14651165231156846. doi: 10.1177/14651165231156846 (PMC9988624; doi:10.1177/14651165231156846)
Supplement: sj-do-2-eup-10.1177_14651165231156846 - Supplemental material for How supranational institutions benefit from crises: Member states’ solidarity and the EU's image during the COVID-19 pandemic [file sj-do-2-eup-10.1177_14651165231156846.do]

*** REPLICATION DO FILE ***

* How supranational institutions benefit from crises: member states' solidarity and the EU's image during the COVID-19 pandemic.

* Achillefs Papageorgiou and Waltteri Immonen 

*EUP issue 24-3 (2023)

***Data source: https://search.gesis.org/research_data/ZA7781?doi=10.4232/1.13791***

/// PREPARATION DATA ///
clear all
set more off 
use ZA7781_v1-0-0.dta, clear

recode  d78 (1=5)(2=4) (3=3) (4=2) (5=1) (6=.), gen(euimage)
label define euimagel  1 "Very negative" 2 "Fairly negative" 3 "Neutral" 4 "Fairly positive" 5 "Very positive"
label values euimage  euimagel

recode qa4 (1=4) (2=3) (3=2) (4=1) (5=.), gen(solidarity)
label define solidarityl 1 "Not at all satisfied" 2 "Rather not satisfied" 3 "Rather satisfied"  4 "Very satisfied"
label values solidarity solidarityl

recode qa2 (1=4) (2=3) (3=2) (4=1) (5=.), gen (eumeasuressatisfaction)
label define eumeasuressatisfactionlab  1 "Not at all satisfied" 2 " Rather not satisfied" 3 "Rather satisfied" 4 "Very satisfied"
label values eumeasuressatisfaction eumeasuressatisfactionlab

recode eumeasuressatisfaction (1 2=0) (3 4=1), gen (eumeasuressatisfaction2)
label define eumeasuressatisfaction2l  0 "Not satisfied with EU measures" 1"Satisfied with EU measures"
label values eumeasuressatisfaction2 eumeasuressatisfaction2l

recode d7r (1=1) (2=1) (3=0) (4=0) (5=0) (6=.) (7=.), gen (married)
label define marriedlab  1 "Married/living with partner" 0 "Single/Divorce/Widow"
label values married marriedlab

recode sd3b (1 2=1) (3 4=2) (5 10=3) (6/9 11=4) (12/13=.), gen (education)
label define educationl  1 "Primary" 2 "Secondary" 3 "Post-secondary(non tertiary)" 4 "Tertiary"
label values education educationl

recode d10 (1=1) (2=0), gen(gender)
label define genderl  1 "Male" 0 "Female"
label values gender genderl

recode d11 (0=.) (15/17=.), gen (age)
gen agesq=age*age


recode d1 (11/12=.), gen(leftandright)
label define leftandrightl 1 "Left" 10 "Right"
label values leftandright leftandrightl
tab leftandright

sort p1 country

gen strigencyindex=.
gen debtrelief=.

//combine East Germany(14) and West Germany(4)
replace country=4 if country==14


****FRANCE****
tab p1 if country==1
tab p1 if country==1, nol

**strigency**
replace strigencyindex=62.04 if country==1&p1==2|country==1&p1==3|country==1&p1==4
replace strigencyindex=70.37 if country==1&p1==5|country==1&p1==6|country==1&p1==8|country==1&p1==9|country==1&p1==10|country==1&p1==11
replace strigencyindex=68.52 if country==1&p1==12|country==1&p1==13|country==1&p1==14|country==1&p1==15|country==1&p1==16|country==1&p1==17|country==1&p1==18|country==1&p1==19|country==1&p1==20|country==1&p1==21
replace strigencyindex=71.3 if country==1&p1==22
replace strigencyindex=75 if country==1&p1==23

tab p1 strigencyindex if country==1

**debt**
replace debtrelief=0 if country==1
tab p1  debtrelief if country==1
 
****BELGIUM****
tab p1 if country==2
tab p1 if country==2, nol

**strigency**
replace strigencyindex=62.96 if country==2&p1==10|country==2&p1==11|country==2&p1==12|country==2&p1==13|country==2&p1==14
replace strigencyindex=70.37 if country==2&p1==15|country==2&p1==16|country==2&p1==17|country==2&p1==18|country==2&p1==19
replace strigencyindex=75.93 if country==2&p1==20
tab p1 strigencyindex if country==2

**debt**
replace debtrelief=1 if country==2
tab p1  debtrelief if country==2
 
****NETHERLANDS****
tab p1 if country==3
tab p1 if country==3, nol

**strigency**
replace strigencyindex=75 if country==3
tab p1 strigencyindex if country==3

**debt**
replace debtrelief=1 if country==3
tab p1  debtrelief if country==3
 
****GERMANY****
tab p1 if country==4
tab p1 if country==4, nol

**strigency**
replace strigencyindex=77.78 if country==4&p1==2|country==4&p1==3|country==4&p1==4|country==4&p1==5
replace strigencyindex=75 if country==4&p1>5
tab p1 strigencyindex if country==4

**debt**
replace debtrelief=0 if country==4
tab p1  debtrelief if country==4

****ITALY****
tab p1 if country==5
tab p1 if country==5, nol

**strigency**
replace strigencyindex=79.63 if country==5&p1==3|country==5&p1==4|country==5&p1==5|country==5&p1==6|country==5&p1==7|country==5&p1==8|country==5&p1==9|country==5&p1==10|country==5&p1==11|country==5&p1==12|country==5&p1==13|country==5&p1==14|country==5&p1==15|country==5&p1==16|country==5&p1==17|country==5&p1==18|country==5&p1==19
replace strigencyindex=83.33 if country==5&p1==20|country==5&p1==21|country==5&p1==22
replace strigencyindex=75.93 if country==5&p1==23
replace strigencyindex=78.7 if country==5&p1==24
tab p1 strigencyindex if country==5

**debt**
replace debtrelief=2 if country==5
tab p1  debtrelief if country==5 

****LUXEMBOURG****
tab p1 if country==6
tab p1 if country==6, nol

**strigency**
replace strigencyindex=55.56 if country==6&p1==8|country==6&p1==9|country==6&p1==10|country==6&p1==11|country==6&p1==12|country==6&p1==13|country==6&p1==14|country==6&p1==15
replace strigencyindex=48.15 if country==6&p1>15
tab p1 strigencyindex if country==6

**debt**
replace debtrelief=2 if country==6
tab p1  debtrelief if country==6
 
****DENMARK****
tab p1 if country==7
tab p1 if country==7, nol

**strigency**
replace strigencyindex=62.96 if country==7&p1==2|country==7&p1==3|country==7&p1==4|country==7&p1==5|country==7&p1==6|country==7&p1==7|country==7&p1==8|country==7&p1==9|country==7&p1==10|country==7&p1==11|country==7&p1==12|country==7&p1==13|country==7&p1==14	
replace strigencyindex=64.81 if country==7&p1>14
tab p1 strigencyindex if country==7

**debt**
replace debtrelief=0 if country==7
tab p1  debtrelief if country==7
 
****IRELAND****
tab p1 if country==8
tab p1 if country==8, nol

**strigency**
replace strigencyindex=84.26 if country==8
tab p1 strigencyindex if country==8

**debt**
replace debtrelief=2 if country==8
tab p1  debtrelief if country==8 

****GREECE****
tab p1 if country==11
tab p1 if country==11, nol

**strigency**
replace strigencyindex=87.96 if country==11
tab p1 strigencyindex if country==11

**debt**
replace debtrelief=2 if country==11
tab p1  debtrelief if country==11 

****SPAIN****
tab p1 if country==12
tab p1 if country==12, nol

**strigency**
replace strigencyindex=69.44 if country==12
tab p1 strigencyindex if country==12

**debt**
replace debtrelief=2 if country==12
tab p1  debtrelief if country==12 

****PORTUGAL****
tab p1 if country==13
tab p1 if country==13, nol

**strigency**
replace strigencyindex=80.56 if country==13&p1==5|country==13&p1==7
replace strigencyindex=69.44 if country==13&p1==8|country==13&p1==9|country==13&p1==10|country==13&p1==11
replace strigencyindex=80.56 if country==13&p1==12|country==13&p1==13|country==13&p1==14|country==13&p1==15|country==13&p1==16|country==13&p1==17|country==13&p1==18|country==13&p1==19|country==13&p1==20|country==13&p1==21
replace strigencyindex=65.74 if country==13&p1==22
tab p1 strigencyindex if country==13

**debt**
replace debtrelief=2 if country==13
tab p1  debtrelief if country==13
 
****FINLAND****
tab p1 if country==16
tab p1 if country==16, nol

**strigency**
replace strigencyindex=52.31 if country==16
tab p1 strigencyindex if country==16

**debt**
replace debtrelief=1 if country==16
tab p1  debtrelief if country==16

****SWEDEN****
tab p1 if country==17
tab p1 if country==17, nol

**strigency**
replace strigencyindex=69.44 if country==17&p1<18
replace strigencyindex=65.74 if country==17&p1>17&country==17&p1<20
tab p1 strigencyindex if country==17

**debt**
replace debtrelief=0 if country==17&p1<13
replace debtrelief=1 if country==17&p1==13|country==17&p1==14|country==17&p1==15|country==17&p1==16|country==17&p1==17|country==17&p1==18|country==17&p1==19
replace debtrelief=0 if country==17&p1==20|country==17&p1==21
tab p1  debtrelief if country==17 

****AUSTRIA****
tab p1 if country==18
tab p1 if country==18, nol

**strigency**
replace strigencyindex=73.15 if country==18&p1<18
replace strigencyindex=75 if country==18&p1>17
tab p1 strigencyindex if country==18

**debt**
replace debtrelief=2 if country==18
tab p1  debtrelief if country==18 

****CYPRUS****
tab p1 if country==19
tab p1 if country==19, nol

**strigency**
replace strigencyindex=71.3 if country==19&p1<19
replace strigencyindex=69.44 if country==19&p1>18
tab p1 strigencyindex if country==19

**debt**
replace debtrelief=2 if country==19
tab p1  debtrelief if country==19

****CZECH****
tab p1 if country==20
tab p1 if country==20, nol

**strigency**
replace strigencyindex=81.48 if country==20
tab p1 strigencyindex if country==20

**debt**
replace debtrelief=1 if country==20
tab p1  debtrelief if country==20

****ESTONIA****
tab p1 if country==21
tab p1 if country==21, nol

**strigency**
replace strigencyindex=61.11 if country==21
tab p1 strigencyindex if country==21

**debt**
replace debtrelief=2 if country==21
tab p1  debtrelief if country==21
 
****HUNGARY****
tab p1 if country==22
tab p1 if country==22, nol

**strigency**
replace strigencyindex=79.63 if country==22
tab p1 strigencyindex if country==22

**debt**
replace debtrelief=1 if country==22
tab p1  debtrelief if country==22 

****LATVIA****
tab p1 if country==23
tab p1 if country==23, nol

**strigency**
replace strigencyindex=56.48 if country==23
tab p1 strigencyindex if country==23

**debt**
replace debtrelief=2 if country==23
tab p1  debtrelief if country==23

****LITHUANIA****
tab p1 if country==24
tab p1 if country==24, nol

**strigency**
replace strigencyindex=63.89 if country==24&p1<13
replace strigencyindex=66.67 if country==24&p1>12
tab p1 strigencyindex if country==24

**debt**
replace debtrelief=2 if country==24
tab p1  debtrelief if country==24

****MALTA****
tab p1 if country==25
tab p1 if country==25, nol

**strigency**
replace strigencyindex=75 if country==25
tab p1 strigencyindex if country==25

**debt**
replace debtrelief=1 if country==25
tab p1  debtrelief if country==25
 
****POLAND****
tab p1 if country==26
tab p1 if country==26, nol

**strigency**
replace strigencyindex=70.37 if country==26&p1==2|country==26&p1==3|country==26&p1==4|country==26&p1==5
replace strigencyindex=72.22 if country==26&p1==6|country==26&p1==8|country==26&p1==9|country==26&p1==10|country==26&p1==11|country==26&p1==12
replace strigencyindex=75.93 if country==26&p1>12
tab p1 strigencyindex if country==26

**debt**
replace debtrelief=1 if country==26
tab p1  debtrelief if country==26

****SLOVAKIA****
tab p1 if country==27
tab p1 if country==27, nol

**strigency**
replace strigencyindex=71.3 if country==27&p1==2|country==27&p1==3|country==27&p1==4|country==27&p1==5
replace strigencyindex=74.07 if country==27&p1>5
replace strigencyindex=72.22 if country==27&p1==29
tab p1 strigencyindex if country==27 

**debt**
replace debtrelief=2 if country==27
tab p1  debtrelief if country==27
 
****SLOVENIA****
tab p1 if country==28
tab p1 if country==28, nol

**strigency**
replace strigencyindex=69.44 if country==28&p1<18
replace strigencyindex=85.19 if country==28&p1==18
replace strigencyindex=81.48 if country==28&p1==24|country==28&p1==25|country==28&p1==26|country==28&p1==27|country==28&p1==28
tab p1 strigencyindex if country==28

**debt**
replace debtrelief=1 if country==28
tab p1  debtrelief if country==28

****BULGARIA****
tab p1 if country==29
tab p1 if country==29, nol

**strigency**
replace strigencyindex=50.93 if country==29&p1==1|country==29&p1==2|country==29&p1==3|country==29&p1==4|country==29&p1==5|country==29&p1==6|country==29&p1==7
replace strigencyindex=61.11 if country==29&p1==8|country==29&p1==9|country==29&p1==10|country==29&p1==11|country==29&p1==12|country==29&p1==13|country==29&p1==14|country==29&p1==15|country==29&p1==16|country==29&p1==17
replace strigencyindex=53.7 if country==29&p1>17
tab p1 strigencyindex if country==29

**debt**
replace debtrelief=1 if country==29
tab p1  debtrelief if country==29 

****ROMANIA****
tab p1 if country==30
tab p1 if country==30, nol

**strigency**
replace strigencyindex=63.89 if country==30
tab p1 strigencyindex if country==30

**debt**
replace debtrelief=1 if country==30
replace debtrelief=2 if country==30&p1>13
tab p1  debtrelief if country==30 

****CROATIA****
tab p1 if country==32
tab p1 if country==32, nol

**strigency**
replace strigencyindex=43.52 if country==32&p1< 23 
replace strigencyindex=52.78 if country==32&p1==23|country==32&p1==24|country==32&p1==25|country==32&p1==26
tab p1 strigencyindex if country==32

**debt**
replace debtrelief=1 if country==32
tab p1  debtrelief if country==32
 
label define debtreliefl 0 "no debt/contract relief " 1 "narrow relief, specific to one kind of contract" 2 "broad debt/contract relief"
label values debtrelief debtreliefl

recode debtrelief (0=0) (1 2 =1), gen(debtrelief2)
label define debtrelief2l  1 "Broad or specific debt relief" 0 "No debt relief"
label values debtrelief debtrelief2l

recode qa8 (1=1) (2=2) (3=3) (4=.), gen(personalincome)
label define personalincomel  1 "Coronavirus has already impacted on my income" 2 "Coronavirus has not yet impacted on my income" 3 "Coronavirus will have no impact on my income"
label values personalincome  personalincomel

recode d63 (1=1) (2=2) (3=3) (4=4) (5=5) (6/9=.), gen(class)
label define classl  1 "Working class" 2 "Lower middle class" 3 "Middle class" 4 "Upper middle class" 5 "Higher class"
label values class classl

recode d15a_r1 (1 2=0) (3=1), gen(unemployed)
tab unemployed

gen italydummy=0
replace italydummy=1 if country==5
label define italydummyl  1 "Italy" 0 "All other member states"
label values italydummy italydummyl

gen czechdummy=0
replace czechdummy=1 if country==20
label define czechdummyl  1 "Czech Republic" 0 "All other member states"
label values czechdummy czechdummyl


////////////////////////////////////////////////MAIN ANALYSIS THAT APPEARS IN ARTICLE///////////////////////////////////////////////

///FIGURE 2///

qui reg euimage c.solidarity c.eumeasuressatisfaction i.personalincome i.debtrelief2 c.strigencyindex c.leftandright i.education i.unemployed i.class i.gender i.married c.age c.agesq if country==1, beta vce(robust) 
estimates store FR
qui reg euimage c.solidarity c.eumeasuressatisfaction i.personalincome i.debtrelief2 c.strigencyindex c.leftandright i.education i.unemployed i.class i.gender i.married c.age c.agesq if country==2, beta vce(robust) 
estimates store BE
qui reg euimage c.solidarity c.eumeasuressatisfaction i.personalincome i.debtrelief2 c.strigencyindex c.leftandright i.education i.unemployed i.class i.gender i.married c.age c.agesq if country==3, beta vce(robust) 
estimates store NL
qui reg euimage c.solidarity c.eumeasuressatisfaction i.personalincome i.debtrelief2 c.strigencyindex c.leftandright i.education i.unemployed i.class i.gender i.married c.age c.agesq if country==4, beta vce(robust) 
estimates store DE
qui reg euimage c.solidarity c.eumeasuressatisfaction i.personalincome i.debtrelief2 c.strigencyindex c.leftandright i.education i.unemployed i.class i.gender i.married c.age c.agesq if country==5, beta vce(robust) 
estimates store IT
qui reg euimage c.solidarity c.eumeasuressatisfaction i.personalincome i.debtrelief2 c.strigencyindex c.leftandright i.education i.unemployed i.class i.gender i.married c.age c.agesq if country==6, beta vce(robust) 
estimates store LU
qui reg euimage c.solidarity c.eumeasuressatisfaction i.personalincome i.debtrelief2 c.strigencyindex c.leftandright i.education i.unemployed i.class i.gender i.married c.age c.agesq if country==7, beta vce(robust) 
estimates store DK
qui reg euimage c.solidarity c.eumeasuressatisfaction i.personalincome i.debtrelief2 c.strigencyindex c.leftandright i.education i.unemployed i.class i.gender i.married c.age c.agesq if country==8, beta vce(robust) 
estimates store IE
qui reg euimage c.solidarity c.eumeasuressatisfaction i.personalincome i.debtrelief2 c.strigencyindex c.leftandright i.education i.unemployed i.class i.gender i.married c.age c.agesq if country==11, beta vce(robust) 
estimates store GR
qui reg euimage c.solidarity c.eumeasuressatisfaction i.personalincome i.debtrelief2 c.strigencyindex c.leftandright i.education i.unemployed i.class i.gender i.married c.age c.agesq if country==12, beta vce(robust) 
estimates store ES
qui reg euimage c.solidarity c.eumeasuressatisfaction i.personalincome i.debtrelief2 c.strigencyindex c.leftandright i.education i.unemployed i.class i.gender i.married c.age c.agesq if country==13, beta vce(robust) 
estimates store PT
qui reg euimage c.solidarity c.eumeasuressatisfaction i.personalincome i.debtrelief2 c.strigencyindex c.leftandright i.education i.unemployed i.class i.gender i.married c.age c.agesq if country==16, beta vce(robust) 
estimates store FI 
qui reg euimage c.solidarity c.eumeasuressatisfaction i.personalincome i.debtrelief2 c.strigencyindex c.leftandright i.education i.unemployed i.class i.gender i.married c.age c.agesq if country==17, beta vce(robust) 
estimates store SE 
qui reg euimage c.solidarity c.eumeasuressatisfaction i.personalincome i.debtrelief2 c.strigencyindex c.leftandright i.education i.unemployed i.class i.gender i.married c.age c.agesq if country==18, beta vce(robust) 
estimates store AT
qui reg euimage c.solidarity c.eumeasuressatisfaction i.personalincome i.debtrelief2 c.strigencyindex c.leftandright i.education i.unemployed i.class i.gender i.married c.age c.agesq if country==19, beta vce(robust) 
estimates store CY
qui reg euimage c.solidarity c.eumeasuressatisfaction i.personalincome i.debtrelief2 c.strigencyindex c.leftandright i.education i.unemployed i.class i.gender i.married c.age c.agesq if country==20, beta vce(robust) 
estimates store CZ
qui reg euimage c.solidarity c.eumeasuressatisfaction i.personalincome i.debtrelief2 c.strigencyindex c.leftandright i.education i.unemployed i.class i.gender i.married c.age c.agesq if country==21, beta vce(robust) 
estimates store EE
qui reg euimage c.solidarity c.eumeasuressatisfaction i.personalincome i.debtrelief2 c.strigencyindex c.leftandright i.education i.unemployed i.class i.gender i.married c.age c.agesq if country==22, beta vce(robust) 
estimates store HU
qui reg euimage c.solidarity c.eumeasuressatisfaction i.personalincome i.debtrelief2 c.strigencyindex c.leftandright i.education i.unemployed i.class i.gender i.married c.age c.agesq if country==23, beta vce(robust) 
estimates store LV
qui reg euimage c.solidarity c.eumeasuressatisfaction i.personalincome i.debtrelief2 c.strigencyindex c.leftandright i.education i.unemployed i.class i.gender i.married c.age c.agesq if country==24, beta vce(robust) 
estimates store LT
qui reg euimage c.solidarity c.eumeasuressatisfaction i.personalincome i.debtrelief2 c.strigencyindex c.leftandright i.education i.unemployed i.class i.gender i.married c.age c.agesq if country==25, beta vce(robust) 
estimates store MT
qui reg euimage c.solidarity c.eumeasuressatisfaction i.personalincome i.debtrelief2 c.strigencyindex c.leftandright i.education i.unemployed i.class i.gender i.married c.age c.agesq if country==26, beta vce(robust) 
estimates store PL
qui reg euimage c.solidarity c.eumeasuressatisfaction i.personalincome i.debtrelief2 c.strigencyindex c.leftandright i.education i.unemployed i.class i.gender i.married c.age c.agesq if country==27, beta vce(robust) 
estimates store SK
qui reg euimage c.solidarity c.eumeasuressatisfaction i.personalincome i.debtrelief2 c.strigencyindex c.leftandright i.education i.unemployed i.class i.gender i.married c.age c.agesq if country==28, beta vce(robust) 
estimates store SI
qui reg euimage c.solidarity c.eumeasuressatisfaction i.personalincome i.debtrelief2 c.strigencyindex c.leftandright i.education i.unemployed i.class i.gender i.married c.age c.agesq if country==29, beta vce(robust) 
estimates store BG
qui reg euimage c.solidarity c.eumeasuressatisfaction i.personalincome i.debtrelief2 c.strigencyindex c.leftandright i.education i.unemployed i.class i.gender i.married c.age c.agesq if country==30, beta vce(robust) 
estimates store RO
qui reg euimage c.solidarity c.eumeasuressatisfaction i.personalincome i.debtrelief2 c.strigencyindex c.leftandright i.education i.unemployed i.class i.gender i.married c.age c.agesq if country==32, beta vce(robust) 
estimates store HR

set scheme plotplain

coefplot (FR,  mcolor(black) ciopts(color(black) recast(rcap))) (BE,  mcolor(black) ciopts(color(black) recast(rcap))) (NL,  mcolor(black) ciopts(color(black) recast(rcap))) (DE,  mcolor(black)ciopts(color(black) recast(rcap))) (IT,  mcolor(black) ciopts(color(black) recast(rcap))) (LU,  mcolor(black) ciopts(color(black) recast(rcap))) (DK,  mcolor(black) ciopts(color(black) recast(rcap))) (IE,  mcolor(black) ciopts(color(black) recast(rcap))) (GR,  mcolor(black) ciopts(color(black) recast(rcap))) (ES,  mcolor(black) ciopts(color(black) recast(rcap))) (PT,  mcolor(black) ciopts(color(black) recast(rcap))) (FI,  mcolor(black) ciopts(color(black) recast(rcap))) (SE,  mcolor(black) ciopts(color(black) recast(rcap))) (AT,  mcolor(black) ciopts(color(black) recast(rcap))) (CY,  mcolor(black) ciopts(color(black) recast(rcap))) (CZ,  mcolor(black) ciopts(color(black) recast(rcap))) (EE,  mcolor(black) ciopts(color(black) recast(rcap))) (HU,  mcolor(black) ciopts(color(black) recast(rcap))) (LV,  mcolor(black) ciopts(color(black) recast(rcap))) (LT,  mcolor(black) ciopts(color(black) recast(rcap))) (MT,  mcolor(black) ciopts(color(black) recast(rcap))) (PL,  mcolor(black) ciopts(color(black) recast(rcap))) (SK,  mcolor(black) ciopts(color(black) recast(rcap))) (SI,  mcolor(black) ciopts(color(black) recast(rcap))) (BG,  mcolor(black) ciopts(color(black) recast(rcap))) (RO,  mcolor(black) ciopts(color(black) recast(rcap))) (HR,  mcolor(black) ciopts(color(black) recast(rcap))), label(Effect of satisfaction with interstate solidarity on EU image) keep(solidarity) asequation swapnames|| , msymbol(Sh) horizontal legend (off) xline(0) ylabel(,noticks nogrid) offset(0)

save fig2.gph, replace 

///TABLE 1: Model 1-5///

*Model 1*
mixed euimage c.solidarity ||country:, vce(cluster country)

*Model 2*
mixed euimage c.solidarity i.personalincome i.debtrelief2 c.strigencyindex c.leftandright i.education i.unemployed i.class i.gender i.married c.age c.agesq i.country||country:, vce(cluster country)

*Model 3*
mixed euimage c.solidarity c.eumeasuressatisfaction i.personalincome i.debtrelief2 c.strigencyindex c.leftandright i.education i.unemployed i.class i.gender i.married c.age c.agesq i.country||country:, vce(cluster country)

*Model 4*
mixed euimage c.solidarity##c.eumeasuressatisfaction i.personalincome i.debtrelief2 c.strigencyindex c.leftandright i.education i.unemployed i.class i.gender i.married c.age c.agesq i.country||country:, vce(cluster country)

*Model 5*
mixed euimage c.solidarity##i.czechdummy c.eumeasuressatisfaction i.personalincome i.debtrelief2 c.strigencyindex c.leftandright i.education i.unemployed i.class i.gender i.married c.age c.agesq ||country: , vce(cluster country)

   ///FIGURE 5///

margins czechdummy, at(solidarity=(1(1)4)) vsquish
marginsplot, title(Predictive margins with 95% CIs) xtitle("Satisfaction with interstate solidarity") plot2opts(lpattern("--")) 
save fig5.gph, replace

///TABLE 2///

mixed euimage c.solidarity##c.eumeasuressatisfaction i.debtrelief2 c.strigencyindex i.personalincome c.leftandright i.married i.class i.education i.gender i.unemployed c.age c.agesq i.country||country:, vce(cluster country)
margins, dydx(solidarity) at(eumeasuressatisfaction=(1(1)4)) vsquish
margins, dydx(solidarity) at(eumeasuressatisfaction=(1(1)4)) vsquish post coeflegend
test  _b[solidarity:1bn._at]=_b[solidarity:2._at]
dis  _b[solidarity:1bn._at]-_b[solidarity:2._at]
dis  _b[solidarity:1bn._at]-_b[solidarity:3._at]
dis  _b[solidarity:1bn._at]-_b[solidarity:4._at]
dis  _b[solidarity:2._at]-_b[solidarity:3._at]
dis  _b[solidarity:2._at]-_b[solidarity:4._at]
dis  _b[solidarity:3._at]-_b[solidarity:4._at]


///FIGURE 3///

recode solidarity (1 2=0) (3 4=1), gen(solidarityd)
label define solidaritydl  0 "Not satisfied" 1"Satisfied"
label values solidarityd solidaritydl

mixed euimage i.solidarityd##i.eumeasuressatisfaction2 i.debtrelief2 c.strigencyindex i.personalincome c.leftandright i.married i.class i.education i.gender i.unemployed c.age c.agesq i.country||country:, vce(cluster country)
margins solidarityd#eumeasuressatisfaction2
marginsplot, title(Predictive margins with 95% CIs) xtitle("Satisfaction with interstate solidarity") plot2opts(lpattern("--")) 

save fig3.gph, replace

///FIGURE 4///

ssc install cem

recode solidarity (1 2=0) (3 4=1), gen(solcem)
label define solceml 0"base" 1"dydx"
label values solcem solceml

drop if solcem==.
    
cem debtrelief2 strigencyindex (43(2)88) personalincome leftandright married class education gender unemployed age(18(3)90) if eumeasuressatisfaction2==0, tr(solcem) k2k

rename cem_strata cem_stratak2k0
rename cem_weights cem_weightsk2k0
rename cem_matched cem_matchedk2k0

cem debtrelief2 strigencyindex (43(2)88) personalincome leftandright married class education gender unemployed age(18(3)90) if eumeasuressatisfaction2==1, tr(solcem) k2k

rename cem_strata cem_stratak2k1
rename cem_weights cem_weightsk2k1
rename cem_matched cem_matchedk2k1

mixed euimage i.solcem i.country if  eumeasuressatisfaction2==0&cem_matchedk2k0==1||country:, vce(cluster country)  
estimates store noeusatisfaction
 
mixed euimage i.solcem i.country if  eumeasuressatisfaction2==1&cem_matchedk2k1==1||country:, vce(cluster country)  
estimates store eusatisfaction

coefplot noeusatisfaction,  bylabel(Not satisfied with EU measures) ///
|| eusatisfaction, bylabel(Satisfied with EU measures) ////
||, keep(1.solcem) byopts(title("Effect of interstate solidarity on EU image for exact matched samples")) vertical msymbol(Sh) ylabel(,noticks) xtitle("Satisfaction with interstate solidarity") xlabel(,noticks nogrid) offset(0) ciopts(recast(rcap))

save fig4.gph, replace


                                                                                                                  
                                                           
////////////////////////////////////////////////

///ONLINE APPENDIX/// 

///FIGURE A-1///
order euimage solidarity eumeasuressatisfaction personalincome debtrelief2 strigencyindex leftandright married class education gender unemployed age agesq 

foreach v of var euimage-agesq{
egen z`v'=std(`v')
}

set scheme plotplain

twoway (hist zsolidarity, frac fcolor(none) lcolor(red)) (hist zeumeasuressatisfaction, frac fcolor(none) lcolor(blue)), by (country)
save figa-1.gph, replace
 
///TABLE A-3///
sum euimage solidarity eumeasuressatisfaction personalincome debtrelief2 strigencyindex leftandright education unemployed class gender married age czechdummy

///TABLE A-2///
///Alternative analysis-without gender and married///
*Model 2*
mixed euimage c.solidarity i.personalincome i.debtrelief2 c.strigencyindex c.leftandright i.education i.unemployed i.class c.age c.agesq i.country||country:, vce(cluster country)
outreg2 using A2.doc, label title(Table A2)  replace ctitle(Model 2) addtext(Country Dummies, YES) 
*Model 3*
mixed euimage c.solidarity c.eumeasuressatisfaction i.personalincome i.debtrelief2 c.strigencyindex c.leftandright i.education i.unemployed i.class c.age c.agesq i.country||country:, vce(cluster country)

*Model 4*
mixed euimage c.solidarity##c.eumeasuressatisfaction i.personalincome i.debtrelief2 c.strigencyindex c.leftandright i.education i.unemployed i.class c.age c.agesq i.country||country:, vce(cluster country)

*Model 5*
mixed euimage c.solidarity##i.czechdummy c.eumeasuressatisfaction i.personalincome i.debtrelief2 c.strigencyindex c.leftandright i.education i.unemployed i.class c.age c.agesq ||country: , vce(cluster country)

///TABLE A-1///
*Model 5*
mixed euimage c.solidarity##i.italydummy c.eumeasuressatisfaction i.personalincome i.debtrelief2 c.strigencyindex c.leftandright i.education i.unemployed i.class i.gender i.married c.age c.agesq ||country: , vce(cluster country)     

////////////////////////////////////////////////                                                                                          

 ///FIGURE 1///

clear all
set more off 
use ZA7781_v1-0-0.dta, clear

//combine East Germany(14) and West Germany(4)
replace country=4 if country==14

recode  d78 (1=5)(2=4) (3=3) (4=2) (5=1) (6=.), gen(euimage)
label define euimagel  1 "Very negative" 2 "Fairly negative" 3 "Neutral" 4 "Fairly positive" 5 "Very positive"
label values euimage  euimagel

set scheme plotplain

collapse (mean) euimage, by(country)
scatter euimage country, mlabel(country) mlabsize(vsmall)  xtitle(Country/Sample ID) xsc(r(0 40))  xlabel(1(5)32, nogrid) ytitle(Mean scores of EU image) yline(3.399) mlwidth(thin) msymbol(+)   

save fig1.gph, replace                                                                                                                                      
